# Supplementary material for: Diversity and relative abundance of bird species in the two habitat types of Dokima forest Awi zone, Ethiopia
Source: PLoS One. 2023 Mar 21;18(3):e0281595. doi: 10.1371/journal.pone.0281595 (PMC10030032; doi:10.1371/journal.pone.0281595)
Supplement: S1 Data — (XLSX) [file pone.0281595.s001.xlsx]

## Sheet: Sheet1
Common name	Scientific name	Number of bird identified	Habitat type
Red checked cordon blue		85	Shrubs
Common bulbul		13	Forest, shrubs
Ethiopian oriole		28	Forest
Village weaver		105	Shrubs, forest
Speckled mouse bird		37	Forest, shrubs
Buff bellied warbler		45	Shrubs, forest
Little weaver		23	Shrubs
African paradise fly catcher		10	Forest, shrubs
Little bee eater		56	Forest, shrubs
Double toothed barbet		8	Shrubs, forest
Purple banded sunbird		26	Forest, shrubs
Yellow Wight eye takaze sunbird		11	Forest, shrubs
Ripples robin chat		45	Shrubs, Forest
Black billed dove		6	Forest
Karoo trush		29	Shrubs, Forest
Abyssinian ground trush		10	Shrubs, Forest
Tropical boubou		15	Forest
Bar breasted firefench		25	Shrubs
African pipit		8	Forest
Cinnamon breasted bunting		14	Shrubs, Forest
Laser masked weaver		34	Shrubs, Forest
Yellow wag tail		6	Shrubs
Bronze manikin		212	Shrubs
Cinnamon dove		8	Forest, Shrubs
Village indigo bird		4	Shrubs
Streaky seed eater		62	Shrubs, forest
Silver checked hornbill		4	Forest
Roget rail		2	Shrubs
Singing bush lark		8	shrubs
Greater blue eared starling		12	Shrubs, forest
Broad billed roller		8	Forest
Laughing dove		6	Forest, shrubs
Yellow fronted parrot		8	Forest
African collared dove		2	Forest
Red rumped swallow		25	Shrubs, forest
Hadad ibis		4	shrubs
Hartlaubs babbler		6	Forest
Blue headed coucal		4	Forest
Ruppells vulture		4	Forest
Red billed buffalo weaver		8	shrubs
Thin black ring an chest		4	Forestr
Banded barbet		4	Forest
Dark chanting goshawk		6	Forest
Spot breasted raping		16	Forest
1) Bird identifications in Dokima forest dry season
Common name	Scientific name	Number of bird identified	Habitat type
Red checked cordon blue		92	Shrubs
Common bulbul		22	Forest, shrubs
Ethiopian oriole		22	Forest
Village weaver		95	Shrubs, forest
Speckled mouse bird		38	Forest, shrubs
Buff bellied warbler		56	Shrubs, forest
Little weaver		20	Shrubs
African paradise fly catcher		8	Forest, shrubs
Little bee eater		66	Forest, shrubs
Double toothed barbet		6	Shrubs, forest
Purple banded sunbird		28	Forest, shrubs
Yellow Wight eye takaze sunbird		9	Forest, shrubs
Ripples robin chat		55	Shrubs, Forest
Black billed dove		4	Forest
Karoo trush		39	Shrubs, Forest
Abyssinian ground trush		12	Shrubs, Forest
Tropical boubou		12	Forest
Bar breasted firefench		35	Shrubs
African pipit		6	Forest
Cinnamon breasted bunting		16	Shrubs, Forest
Laser masked weaver		36	Shrubs, Forest
Yellow wag tail		4	Shrubs
Bronze manikin		225	Shrubs
Cinnamon dove		12	Forest, Shrubs
Village indigo bird		8	Shrubs
Streaky seed eater		62	Shrubs, forest
Silver checked hornbill		8	Forest
Roget rail		2	Shrubs
Singing bush lark		6	Shrubs
Greater blue eared starling		21	Shrubs, forest
Broad billed roller		10	Forest
Laughing dove		4	Forest, shrubs
Yellow fronted parrot		6	Forest
African collared dove		8	Forest
……… swallow		36	Shrubs, forest
Hadad ibis		6	Shrubs
Hartlaubs babbler		4	Forest
Blue headed coucal		4	Forest
Ruppells vulture		2	Forest
Red billed buffalo weaver		6	Shrubs
Thin black ring an chest		8	Forestr
Banded barbet		8	Forest
Dark chanting goshawk		4	Forest
Spot breasted raping		16	Forest
2) Bird identifications in Dukima forest wet season

## Sheet: Sheet2
Common name	Scientific name	Order of Spp	Number of bird identified	Habitat type
Red checked cordon blue	Uraeginthus bengalus	Passeriformes	85	Shrubs			Pi	LnPi(-)	Pi*lnpi(-)			Pi	LnPi(-)	Pi*lnpi(-)
Common bulbul	Pychonotus barbatus	Passeriformer	8	Forest	8	Forest		3.77	0.087	85	Shrubs	0.119382	-2.12543	-0.253738
			5	Shrubs	28	Forest		2.51	0.182	5	Shrubs	0.00702247	-4.95864	-0.0348219
Ethiopian oriole	Oriolus monacha	Passeriformer	28	Forest	30	Forest		2.44	0.21	75	Shrubs	0.105337	-2.25059	-0.237071
Village weaver	Ploceus cucullatus	Passeriformer	75	Shrubs	22	Forest		2.75	0.176	15	Shrubs	0.0210674	-3.86003	-0.0813208
			30	Forest	15	Forest		3.12	0.14	30	Shrubs	0.0421348	-3.16688	-0.133436
Speckled mouse bird	Colius striatus	Coliiformes	22	Forest	7	Forest		3.91	0.078	23	Shrubs	0.0323034	-3.43258	-0.110884
			15	Shrubs	38	Forest		2.21	0.24	3	Shrubs	0.00421348	-5.46947	-0.0230455
Buff bellied warbler	Phyllolais pulchella	Passeriformer	30	Shrubs	2	Forest		5.12	0.03	18	Shrubs	0.0252809	-3.67771	-0.0929757
			15	Forest	17	Forest		3.016	0.148	6	Shrubs	0.00842697	-4.77632	-0.0402499
Little weaver	Ploceus luteolus	Passeriformer	23	Shrubs	7	Forest		3.91	0.078	9	Shrubs	0.0126404	-4.37085	-0.0552496
African paradise fly catcher	Terpsiphone viridis	Passeriformer	7	Forest	13	Forest		3.22	0.13	4	Shrubs	0.00561798	-5.18178	-0.0291111
			3	Shrubs	6	Forest		4.07	0.069	32	Shrubs	0.0449438	-3.10234	-0.139431
Little bee eater	Merops pusillus	Coraciiformer	38	Forest	9	Forest		3.65	0.095	20	Shrubs	0.0280899	-3.57235	-0.100347
			18	Shrubs	2	Forest		5.12	0.03	8	Shrubs	0.011236	-4.48864	-0.0504341
Double toothed barbet	Lybius bidentatus	Piciformer	6	Shrubs	15	Forest		3.12	0.14	25	Shrubs	0.0351124	-3.3492	-0.117598
			2	Forest	8	Forest		3.77	0.087	8	Shrubs	0.011236	-4.48864	-0.0504341
Purple banded sunbird	Cinnyris bifasciatus	Passeriformer	17	Forest	6	Forest		4.07	0.069	26	Shrubs	0.0365169	-3.30998	-0.12087
			9	Shrubs	8	Forest		3.77	0.087	6	Shrubs	0.00842697	-4.77632	-0.0402499
Yellow Wight eye takaze sunbird	Zosterops senegalensis	Passeriformer	7	Forest	6	Forest		4.07	0.069	212	Shrubs	0.297753	-1.21149	-0.360725
			4	Shrubs	18	Forest		2.95	0.153	2	Shrubs	0.00280899	-5.87493	-0.0165026
Ripples robin chat	Cossypha semirufa	Passeriformer	32	Shrubs	4	Forest		4.51	0.049	4	Shrubs	0.00561798	-5.18178	-0.0291111
			13	Forest	4	Forest		4.51	0.049	44	Shrubs	0.0617978	-2.78389	-0.172038
Black billed dove	Turtur abyssinicus	Columbiforme	6	Forest	8	Forest		3.77	0.087	2	Shrubs	0.00280899	-5.87493	-0.0165026
Karoo trush	Turdus smithi	Passeriformer	20	Shrubs	4	Forest		4.51	0.049	8	Shrubs	0.011236	-4.48864	-0.0504341
			9	Forest	8	Forest		3.77	0.087	8	Shrubs	0.011236	-4.48864	-0.0504341
Abyssinian ground trush	Zoothera piaggiae	Passeriformer	8	Shrubs	2	Forest		5.12	0.03	2	Shrubs	0.00280899	-5.87493	-0.0165026
			2	Forest	9	Forest		3.65	0.095	16	Shrubs	0.0224719	-3.79549	-0.0852919
Tropical boubou	Laniarius major	Passeriformer	15	Forest	6	Forest		4.07	0.069	4	Shrubs	0.00561798	-5.18178	-0.0291111
Bar breasted firefench	Lagonosticta rufopicta	Passeriformer	25	Shrubs	4	Forest		4.51	0.049	8	Shrubs	0.011236	-4.48864	-0.0504341
African pipit	Anthus cinnamomeus	Passeriformer	8	Forest	4	Forest		4.51	0.049	4	Shrubs	0.00561798	-5.18178	-0.0291111
Cinnamon breasted bunting	Emberiza striolata	Passeriformer	8	Shrubs	4	Forest		4.51	0.049
			6	Forest	6	Forest		4.07	0.069
Laser masked weaver	Ploceus intermedius	Passeriformer	26	Shrubs	16	Forest		3.08	0.147
			8	Forest
Yellow wag tail	Motacilla flava	Passeriformer	6	Shrubs
Bronze manikin	Spermestes cucullata	Passeriformer	212	Shrubs
Cinnamon dove	Columba larvata	Columbiformer	6	Forest
			2	Shrubs
Village indigo bird	Vidua chalybeata	Passeriformer	4	Shrubs
Streaky seed eater	Crithagra gularis	Passeriformer	44	Shrubs
			18	Forest
Silver checked hornbill	Bycanistes brevis	Bucerotiformer	4	Forest
Roget rail	Rougatius rougatti	Gruiformer	2	Shrubs
Singing bush lark	Mirafra cantillans	Passeriformer	8	Shrubs
Greater blue eared starling	Lamprotornis chalybaeus	Passeriformer	8	Shrubs
			4	Forest
Broad billed roller	Eurystomus glaucurus	Coraciiformer	8	Forest
Laughing dove	Spilopelia senegalensis	Coraciiformer	4	Forest
			2	Shrubs
Yellow fronted parrot	Poicephalus flavifrons	Psittaciformer	8	Forest
African collared dove	Streptopelia roseogrisea	Coraciiformer	2	Forest
Red rumped swallow	Cecropis daurica	Passeriformer	16	Shrubs
			9	Forest
Hadad ibis	Bostrychia hagedash	Pelecaniformes	4	Shrubs
Hartlaubs babbler	Turdoides hartlaubii	Passeriformer	6	Forest
Blue headed coucal	Centropus monachus	Cuculiformer	4	Forest
Ruppells vulture	Gyps rueppelli	Accipitriforme	4	Forest
Red billed buffalo weaver	Bubalornis niger	Passeriformer	8	Shrubs
little ringed plover	Charadrius dubius	Charadriiforme	4	Shrubs
Banded barbet	Lybius undatus	Piciforme	4	Forest
Dark chanting goshawk	Melierax metabates	Accipitriforme	6	Forest
Spot breasted laping	Vanellus melanocephalus	Charadriiforme	16	Forest

## Sheet: Sheet3
Order	Population	Percentage	Seasons	dry	wet
Passeriformer	902	81	902	869	935
Coliiformes	37.5	3	37.5	37	38
Coraciiformer	70	6	70	64	76
Piciformer	13	1	13	12	14
Columbiforme	33	3	34	24	44
Bucerotiformer	6	1	6	4	8
Gruiformer	2	0	2	2	2
Psittaciformer	7	1	7	8	6
Pelecaniformes	5	1	5	4	6
Cuculiformer	4	0	4	4	4
Accipitriforme	9	1	9	10	8
Charadriiforme	12.5	1	21.5	20	23
Apodiformes	14	1	7	0	14
Habitat type	Percantage			Population												85
Forest	33			344												13
Shrub	67			712												28
																105
																45
																23
																10
																26
																11
																45
																29
																10
																15
																25
																8
																14
																34
																6
																212
																8
																4
																62
																8
																12

## Sheet: Sheet4
Scientific name	Order of Spp
Uraeginthus bengalus	Passeriformer
Pychonotus barbatus	Passeriformer
Oriolus monacha	Passeriformer
Ploceus cucullatus	Passeriformer
Colius striatus	Coliiformes
Phyllolais pulchella	Passeriformer
Ploceus luteolus	Passeriformer
Terpsiphone viridis	Passeriformer
Merops pusillus	Coraciiformer
Lybius bidentatus	Piciformer
Cinnyris bifasciatus	Passeriformer
Zosterops senegalensis	Passeriformer
Cossypha semirufa	Passeriformer
Turtur abyssinicus	Columbiforme
Turdus smithi	Passeriformer
Zoothera piaggiae	Passeriformer
Laniarius major	Passeriformer
Lagonosticta rufopicta	Passeriformer
Anthus cinnamomeus	Passeriformer
Emberiza striolata	Passeriformer
Ploceus intermedius	Passeriformer
Motacilla flava	Passeriformer
Spermestes cucullata	Passeriformer
Columba larvata	Columbiformer
Vidua chalybeata	Passeriformer
Crithagra gularis	Passeriformer
Bycanistes brevis	Bucerotiformer
Rougatius rougatti	Gruiformer
Mirafra cantillans	Passeriformer
Lamprotornis chalybaeus	Passeriformer
Eurystomus glaucurus	Coraciiformer
Spilopelia senegalensis	Coraciiformer
Poicephalus flavifrons	Psittaciformer
Streptopelia roseogrisea	Coraciiformer
Cecropis daurica	Passeriformer
Bostrychia hagedash	Pelecaniformes
Turdoides hartlaubii	Passeriformer
Centropus monachus	Cuculiformer
Gyps rueppelli	Accipitriforme
Bubalornis niger	Passeriformer
Charadrius dubius	Charadriiforme
Lybius undatus	Piciforme
Melierax metabates	Accipitriforme
Vanellus melanocephalus	Charadriiforme
